# Supplementary material for: Optimizing Outcomes through a Multidisciplinary Team Approach in Endometrial Cancer
Source: Healthcare (Basel). 2023 Dec 27;12(1):64. doi: 10.3390/healthcare12010064 (PMC10778853; doi:10.3390/healthcare12010064)
Supplement: Supplementary file 1 [file healthcare-12-00064-s001.zip]

Archive with 1 entries (1 files):
- healthcare-2760433-supplementary.pdf
